# Supplementary material for: Mobile Phone Text Message Reminders to Improve Vaccination Uptake: A Systematic Review and Meta-Analysis
Source: Vaccines (Basel). 2024 Oct 8;12(10):1151. doi: 10.3390/vaccines12101151 (PMC11511517; doi:10.3390/vaccines12101151)
Supplement: Supplementary file 1 [file vaccines-12-01151-s001.zip]

Archive with 1 entries (1 files):
- vaccines-3191635-supplementary.pdf
